# Supplementary material for: Characterization and Filtration Efficiency of Sustainable PLA Fibers Obtained via a Hybrid 3D-Printed/Electrospinning Technique
Source: Materials (Basel). 2021 Nov 10;14(22):6766. doi: 10.3390/ma14226766 (PMC8624897; doi:10.3390/ma14226766)
Supplement: Supplementary file 1 [file materials-14-06766-s001.zip]

Archive with 1 entries (1 files):
- materials-1343458-supplementary.pdf
